# Supplementary material for: Real-World Impact of Deep Targeted Sequencing on Erythrocytosis and Thrombocytosis Diagnosis: A Reference Centre Experience
Source: Cancers (Basel). 2024 Sep 14;16(18):3149. doi: 10.3390/cancers16183149 (PMC11430442; doi:10.3390/cancers16183149)
Supplement: Supplementary file 1 [file cancers-16-03149-s001.zip]

Archive with 1 entries (1 files):
- cancers-3188970-supplementary.pdf
